# Supplementary material for: Predicting Humoral Alloimmunity from Differences in Donor and Recipient HLA Surface Electrostatic Potential
Source: J Immunol. 2018 Nov 14;201(12):3780–92. doi: 10.4049/jimmunol.1800683 (PMC6287104; doi:10.4049/jimmunol.1800683)
Supplement: Data Supplement [file JI_1800683.zip]

Archive with 2 entries (2 files):
- JI_1800683_Supplemental_Material_1.pdf
- manifest.xml
